# Supplementary material for: Production and Characterization of Polyethylene Terephthalate Nanoparticles
Source: Polymers (Basel). 2021 Oct 29;13(21):3745. doi: 10.3390/polym13213745 (PMC8587476; doi:10.3390/polym13213745)
Supplement: Supplementary file 1 [file polymers-13-03745-s001.zip]

Archive with 1 entries (1 files):
- polymers-1382018-supplementary.pdf
